# Supplementary material for: Effects of the Tobacco Defensin NaD1 Against Susceptible and Resistant Strains of Candida albicans
Source: Pathogens. 2024 Dec 10;13(12):1092. doi: 10.3390/pathogens13121092 (PMC11678012; doi:10.3390/pathogens13121092)
Supplement: Supplementary file 1 [file pathogens-13-01092-s001.zip]

Archive with 1 entries (1 files):
- Supplementory materials.pdf
